# Supplementary material for: Effect of speed and gradient on plantar force when running on an AlterG® treadmill
Source: BMC Sports Sci Med Rehabil. 2021 Mar 30;13:34. doi: 10.1186/s13102-021-00258-4 (PMC8011121; doi:10.1186/s13102-021-00258-4)
Supplement: Supplementary file 6 — Additional file 6. Data Set. [file 13102_2021_258_MOESM6_ESM.xlsx]

## Sheet: Sheet1
Subject	Body Mass (N)	Trial	AlterG % BW	Speed	Gradient	Avg Contact time Left [ms]	Avg Contact time Right [ms]	Average Peak Force Left [N]	Average Peak Force Right [N]	Force Norm BW Left	Force NrmBW Right
1	706	1	60	12	0	281	263	1246	1314	1.76487	1.86119
1	706	2	60	15	0	262	213	1294	1448	1.83286	2.05099
1	706	3	60	18	0	240	194	1338	1368	1.89518	1.93768
1	706	4	60	21	0	214	186	1558	1496	2.2068	2.11898
1	706	5	60	24	0	226	164	1477	1574	2.09207	2.22946
1	706	6	60	12	5	251	248	1241	1290	1.75779	1.8272
1	706	7	60	15	5	269	229	1305	1415	1.84844	2.00425
1	706	8	60	18	5	270	215	1292	1408	1.83003	1.99433
1	706	9	60	21	5	222	181	1356	1450	1.92068	2.05382
1	706	10	60	24	5	192	162	1371	1523	1.94193	2.15722
1	706	11	60	12	10	266	245	1298	1325	1.83853	1.87677
1	706	12	60	15	10	275	221	1362	1472	1.92918	2.08499
1	706	13	60	18	10	270	191	1302	1404	1.84419	1.98867
1	706	14	60	21	10	243	184	1394	1464	1.9745	2.07365
1	706	15	60	24	10	232	161	1352	1434	1.91501	2.03116
1	706	16	60	12	15	301	249	1320	1388	1.86969	1.96601
1	706	17	60	15	15	271	225	1372	1462	1.94334	2.07082
1	706	18	60	18	15	242	205	1341	1428	1.89943	2.02266
1	706	19	60	21	15	244	184	1343	1430	1.90227	2.0255
1	706	20	60	24	15	218	164	1394	1500	1.9745	2.12465
1	706	21	80	12	0	304	263	1460	1523	2.06799	2.15722
1	706	22	80	15	0	281	230	1465	1632	2.07507	2.31161
1	706	23	80	18	0	258	208	1510	1678	2.13881	2.37677
1	706	24	80	21	0	263	191	1540	1666	2.1813	2.35977
1	706	25	80	24	0	234	166	1562	1654	2.21246	2.34278
1	706	26	80	12	5	298	260	1452	1562	2.05666	2.21246
1	706	27	80	15	5	286	232	1510	1594	2.13881	2.25779
1	706	28	80	18	5	309	209	1570	1666	2.2238	2.35977
1	706	29	80	21	5	262	190	1562	1664	2.21246	2.35694
1	706	30	80	24	5	226	171	1556	1638	2.20397	2.32011
1	706	31	80	12	10	296	254	1461	1582	2.06941	2.24079
1	706	32	80	15	10	299	230	1530	1617	2.16714	2.29037
1	706	33	80	18	10	311	207	1556	1653	2.20397	2.34136
1	706	34	80	21	10	261	189	1555	1658	2.20255	2.34844
1	706	36	80	12	15	312	258	1520	1590	2.15297	2.25212
1	706	37	80	15	15	305	237	1512	1578	2.14164	2.23513
1	706	38	80	18	15	320	211	1552	1664	2.1983	2.35694
1	706	39	80	21	15	266	203	1530	1655	2.16714	2.34419
1	706	40	80	24	15	228	168	1536	1636	2.17564	2.31728
1	706	41	100	12	0	320	271	1538	1655	2.17847	2.34419
1	706	42	100	15	0	290	232	1633	1725	2.31303	2.44334
1	706	43	100	18	0	281	209	1721	1824	2.43768	2.58357
1	706	44	100	21	0	281	193	1680	1828	2.3796	2.58924
1	706	45	100	24	0	219	180	1623	1815	2.29887	2.57082
1	706	46	100	12	5	336	272	1555	1620	2.20255	2.29462
1	706	47	100	15	5	364	244	1684	1810	2.38527	2.56374
1	706	48	100	18	5	306	213	1675	1831	2.37252	2.59348
1	706	49	100	21	5	289	212	1706	1835	2.41643	2.59915
1	706	50	100	24	5	232	174	1640	1828	2.32295	2.58924
1	706	51	100	12	10	325	261	1590	1652	2.25212	2.33994
1	706	52	100	15	10	341	241	1692	1810	2.3966	2.56374
1	706	53	100	18	10	354	212	1690	1820	2.39377	2.5779
1	706	54	100	21	10	275	195	1692	1836	2.3966	2.60057
1	706	55	100	24	10	229	168	1596	1808	2.26062	2.56091
1	706	56	100	12	15	330	264	1585	1671	2.24504	2.36686
1	706	57	100	15	15	321	241	1652	1692	2.33994	2.3966
1	706	58	100	18	15	285	209	1658	1774	2.34844	2.51275
1	706	59	100	21	15	254	188	1580	1720	2.23796	2.43626
1	706	60	100	24	15	258	156	1633	1775	2.31303	2.51416
1	706	61	60	12	-5	267	241	1286	1371	1.82153	1.94193
1	706	62	60	15	-5	238	215	1270	1338	1.79887	1.89518
1	706	63	60	12	-10	284	248	1254	1366	1.7762	1.93484
1	706	64	60	15	-10	252	226	1281	1373	1.81445	1.94476
1	706	65	60	12	-15	285	248	1320	1410	1.86969	1.99717
1	706	66	60	15	-15	239	221	1356	1436	1.92068	2.03399
1	706	67	80	12	-5	292	259	1420	1500	2.01133	2.12465
1	706	68	80	15	-5	280	225	1476	1602	2.09065	2.26912
1	706	69	80	12	-10	291	252	1420	1510	2.01133	2.13881
1	706	70	80	15	-10	281	231	1526	1616	2.16147	2.28895
1	706	71	80	12	-15	289	254	1400	1548	1.983	2.19263
1	706	72	80	15	-15	277	232	1583	1650	2.24221	2.33711
1	706	73	100	12	-5	307	258	1580	1668	2.23796	2.36261
1	706	74	100	15	-5	308	236	1623	1733	2.29887	2.45467
1	706	75	100	12	-10	302	268	1568	1655	2.22096	2.34419
1	706	76	100	15	-10	292	232	1620	1736	2.29462	2.45892
1	706	77	100	12	-15	305	266	1526	1655	2.16147	2.34419
1	706	78	100	15	-15	307	239	1612	1700	2.28329	2.40793
2	764	1	60	12	0	206	211	1502	1634	1.96597	2.13874
2	764	2	60	15	0	186	176	1570	1596	2.05497	2.08901
2	764	3	60	18	0	167	169	1396	1432	1.82723	1.87435
2	764	4	60	21	0	151	162	1553	1713	2.03272	2.24215
2	764	5	60	24	0	184	134	1580	1743	2.06806	2.28141
2	764	6	60	12	5	215	209	1472	1516	1.9267	1.98429
2	764	7	60	15	5	205	186	1436	1523	1.87958	1.99346
2	764	8	60	18	5	163	165	1376	1446	1.80105	1.89267
2	764	9	60	21	5	167	159	1502	1620	1.96597	2.12042
2	764	10	60	24	5	152	143	1697	1597	2.2212	2.09031
2	764	11	60	12	10	207	197	1300	1331	1.70157	1.74215
2	764	12	60	15	10	143	139	1476	1580	1.93194	2.06806
2	764	13	60	18	10	190	181	1328	1354	1.73822	1.77225
2	764	14	60	21	10	169	161	1465	1554	1.91754	2.03403
2	764	15	60	24	10	169	143	1610	1636	2.10733	2.14136
2	764	16	60	12	15	226	215	1331	1451	1.74215	1.89921
2	764	17	60	15	15	233	190	1405	1462	1.83901	1.91361
2	764	18	60	18	15	198	172	1460	1536	1.91099	2.01047
2	764	19	60	21	15	162	163	1472	1570	1.9267	2.05497
2	764	20	60	24	15	158	142	1656	1616	2.16754	2.11518
2	764	21	80	12	0	219	209	1608	1700	2.10471	2.22513
2	764	22	80	15	0	218	197	1576	1656	2.06283	2.16754
2	764	23	80	18	0	182	182	1650	1750	2.15969	2.29058
2	764	24	80	21	0	184	161	1900	1814	2.48691	2.37435
2	764	25	80	24	0	160	150	1980	2028	2.59162	2.65445
2	764	26	80	12	5	221	213	1477	1571	1.93325	2.05628
2	764	27	80	15	5	197	197	1660	1768	2.17277	2.31414
2	764	28	80	18	5	175	184	1620	1724	2.12042	2.25654
2	764	29	80	21	5	171	168	1677	1755	2.19503	2.29712
2	764	30	80	24	5	154	147	1916	1863	2.50785	2.43848
2	764	31	80	12	10	221	217	1406	1530	1.84031	2.00262
2	764	32	80	15	10	220	205	1500	1623	1.96335	2.12435
2	764	33	80	18	10	185	174	1600	1706	2.09424	2.23298
2	764	34	80	21	10	208	169	1636	1693	2.14136	2.21597
2	764	35	80	24	10	197	151	1622	1625	2.12304	2.12696
2	764	36	80	12	15	245	228	1420	1516	1.85864	1.98429
2	764	37	80	15	15	241	198	1522	1614	1.99215	2.11257
2	764	38	80	18	15	198	187	1532	1680	2.00524	2.19895
2	764	39	80	21	15	183	177	1600	1602	2.09424	2.09686
2	764	40	80	24	15	168	147	1640	1728	2.1466	2.26178
2	764	41	100	12	0	234	222	1623	1763	2.12435	2.30759
2	764	42	100	15	0	215	206	1768	1888	2.31414	2.4712
2	764	43	100	18	0	202	181	1832	1924	2.39791	2.51832
2	764	44	100	21	0	185	169	1890	1910	2.47382	2.5
2	764	45	100	24	0	166	159	2122	2130	2.77749	2.78796
2	764	46	100	12	5	244	228	1611	1720	2.10864	2.25131
2	764	47	100	15	5	208	201	1636	1788	2.14136	2.34031
2	764	48	100	18	5	190	186	1780	1842	2.32984	2.41099
2	764	49	100	21	5	197	174	1876	1946	2.4555	2.54712
2	764	50	100	24	5	153	155	1850	1960	2.42147	2.56545
2	764	51	100	12	10	242	240	1528	1696	2	2.2199
2	764	52	100	15	10	231	217	1633	1703	2.13743	2.22906
2	764	53	100	18	10	185	181	1634	1768	2.13874	2.31414
2	764	54	100	21	10	190	167	1867	1875	2.44372	2.45419
2	764	55	100	24	10	168	169	1820	1885	2.3822	2.46728
2	764	56	100	12	15	249	248	1556	1620	2.03665	2.12042
2	764	57	100	15	15	208	212	1668	1776	2.18325	2.32461
2	764	58	100	18	15	199	204	1625	1717	2.12696	2.24738
2	764	59	100	21	15	176	172	1674	1774	2.1911	2.32199
2	764	60	100	24	15	162	170	1760	1916	2.30366	2.50785
2	764	61	60	12	-5	206	205	1112	1410	1.4555	1.84555
2	764	62	60	15	-5	186	183	1260	1376	1.64921	1.80105
2	764	63	60	12	-10	215	206	1452	1536	1.90052	2.01047
2	764	64	60	15	-10	189	184	1520	1463	1.98953	1.91492
2	764	65	60	12	-15	216	197	1563	1526	2.04581	1.99738
2	764	66	60	15	-15	188	188	1503	1540	1.96728	2.01571
2	764	67	80	12	-5	238	226	1400	1513	1.83246	1.98037
2	764	68	80	15	-5	207	203	1463	1553	1.91492	2.03272
2	764	69	80	12	-10	222	216	1526	1603	1.99738	2.09817
2	764	70	80	15	-10	201	199	1440	1656	1.88482	2.16754
2	764	71	80	12	-15	222	203	1536	1576	2.01047	2.06283
2	764	72	80	15	-15	209	196	1566	1633	2.04974	2.13743
2	764	73	100	12	-5	243	235	1583	1696	2.07199	2.2199
2	764	74	100	15	-5	214	209	1710	1805	2.23822	2.36257
2	764	75	100	12	-10	231	228	1693	1753	2.21597	2.2945
2	764	76	100	15	-10	212	206	1763	1776	2.30759	2.32461
2	764	77	100	12	-15	233	222	1753	1716	2.2945	2.24607
2	764	78	100	15	-15	219	209	1868	1816	2.44503	2.37696
3	764	1	60	12	0	215	210	1324	1332	1.73298	1.74346
3	764	2	60	15	0	207	186	1324	1272	1.73298	1.66492
3	764	3	60	18	0	181	175	1483	1383	1.9411	1.81021
3	764	4	60	21	0	166	168	1391	1297	1.82068	1.69764
3	764	5	60	24	0	159	148	1420	1351	1.85864	1.76832
3	764	6	60	12	5	226	208	1296	1210	1.69634	1.58377
3	764	7	60	15	5	202	191	1336	1320	1.74869	1.72775
3	764	8	60	18	5	196	178	1488	1412	1.94764	1.84817
3	764	9	60	21	5	171	155	1370	1260	1.79319	1.64921
3	764	10	60	24	5	160	160	1510	1430	1.97644	1.87173
3	764	11	60	12	10	241	221	1280	1257	1.67539	1.64529
3	764	12	60	15	10	205	196	1396	1366	1.82723	1.78796
3	764	13	60	18	10	192	180	1316	1280	1.72251	1.67539
3	764	14	60	21	10	172	154	1420	1336	1.85864	1.74869
3	764	15	60	24	10	165	153	1446	1366	1.89267	1.78796
3	764	16	60	12	15	245	241	1320	1260	1.72775	1.64921
3	764	17	60	15	15	229	221	1348	1276	1.7644	1.67016
3	764	18	60	18	15	184	186	1314	1240	1.7199	1.62304
3	764	19	60	21	15	179	175	1380	1372	1.80628	1.79581
3	764	20	60	24	15	168	155	1428	1335	1.86911	1.74738
3	764	21	80	12	0	215	222	1556	1493	2.03665	1.95419
3	764	22	80	15	0	217	226	1596	1536	2.08901	2.01047
3	764	23	80	18	0	204	185	1597	1517	2.09031	1.9856
3	764	24	80	21	0	182	183	1620	1596	2.12042	2.08901
3	764	25	80	24	0	201	146	1712	1568	2.24084	2.05236
3	764	26	80	12	5	251	226	1588	1488	2.07853	1.94764
3	764	27	80	15	5	231	234	1631	1543	2.13482	2.01963
3	764	28	80	18	5	200	201	1574	1494	2.06021	1.9555
3	764	29	80	21	5	184	185	1663	1546	2.1767	2.02356
3	764	30	80	24	5	180	154	1611	1480	2.10864	1.93717
3	764	31	80	12	10	234	246	1464	1400	1.91623	1.83246
3	764	32	80	15	10	229	229	1593	1476	2.08508	1.93194
3	764	33	80	18	10	209	192	1571	1408	2.05628	1.84293
3	764	34	80	21	10	189	174	1552	1440	2.03141	1.88482
3	764	35	80	24	10	160	154	1612	1560	2.10995	2.04188
3	764	36	80	12	15					0	0
3	764	37	80	15	15	226	204	1590	1492	2.08115	1.95288
3	764	38	80	18	15	201	197	1610	1542	2.10733	2.01832
3	764	39	80	21	15	178	181	1640	1566	2.1466	2.04974
3	764	40	80	24	15	169	172	1608	1527	2.10471	1.99869
3	764	41	100	12	0	250	260	1612	1548	2.10995	2.02618
3	764	42	100	15	0	231	215	1716	1630	2.24607	2.13351
3	764	43	100	18	0	203	188	1790	1670	2.34293	2.18586
3	764	44	100	21	0	192	192	1833	1683	2.39921	2.20288
3	764	45	100	24	0	174	163	1772	1702	2.31937	2.22775
3	764	46	100	12	5	240	233	1616	1536	2.11518	2.01047
3	764	47	100	15	5	229	221	1720	1597	2.25131	2.09031
3	764	48	100	18	5	215	200	1760	1643	2.30366	2.15052
3	764	49	100	21	5	181	179	1825	1725	2.38874	2.25785
3	764	50	100	24	5	167	179	1785	1720	2.33639	2.25131
3	764	51	100	12	10	253	231	1620	1543	2.12042	2.01963
3	764	52	100	15	10	228	222	1673	1553	2.18979	2.03272
3	764	53	100	18	10	205	206	1748	1656	2.28796	2.16754
3	764	54	100	21	10	179	179	1697	1697	2.2212	2.2212
3	764	55	100	24	10	170	161	1682	1572	2.20157	2.05759
3	764	56	100	12	15	232	239	1576	1530	2.06283	2.00262
3	764	57	100	15	15	235	224	1706	1616	2.23298	2.11518
3	764	58	100	18	15	213	199	1728	1604	2.26178	2.09948
3	764	59	100	21	15	185	194	1823	1716	2.38613	2.24607
3	764	60	100	24	15	166	165	1797	1717	2.35209	2.24738
3	764	61	60	12	-5	234	220	1310	1225	1.71466	1.6034
3	764	62	60	15	-5	197	198	1386	1320	1.81414	1.72775
3	764	63	60	12	-10	220	215	1310	1270	1.71466	1.6623
3	764	64	60	15	-10	195	198	1264	1168	1.65445	1.5288
3	764	65	60	12	-15	248	217	1360	1273	1.7801	1.66623
3	764	66	60	15	-15	208	187	1516	1480	1.98429	1.93717
3	764	67	80	12	-5	244	246	1428	1376	1.86911	1.80105
3	764	68	80	15	-5	214	213	1546	1506	2.02356	1.9712
3	764	69	80	12	-10	232	219	1503	1493	1.96728	1.95419
3	764	70	80	15	-10	212	220	1480	1380	1.93717	1.80628
3	764	71	80	12	-15	209	202	1633	1556	2.13743	2.03665
3	764	72	80	15	-15	202	195	1686	1443	2.20681	1.88874
3	764	73	100	12	-5	246	243	1634	1571	2.13874	2.05628
3	764	74	100	15	-5	220	218	1713	1603	2.24215	2.09817
3	764	75	100	12	-10	229	237	1640	1560	2.1466	2.04188
3	764	76	100	15	-10	225	226	1636	1506	2.14136	1.9712
3	764	77	100	12	-15	222	227	1744	1552	2.28272	2.03141
3	764	78	100	15	-15	225	223	1796	1606	2.35079	2.10209
4	774	1	60	12	0	220	242	1203	1288	1.55426	1.66408
4	774	2	60	15	0	191	253	1282	1343	1.65633	1.73514
4	774	3	60	18	0	178	202	1338	1395	1.72868	1.80233
4	774	4	60	21	0	160	199	1320	1434	1.70543	1.85271
4	774	5	60	24	0	139	178	1366	1525	1.76486	1.97028
4	774	6	60	12	5	219	151	1211	1311	1.5646	1.6938
4	774	7	60	15	5	197	204	1278	1376	1.65116	1.77778
4	774	8	60	18	5	182	230	1301	1504	1.68088	1.94315
4	774	9	60	21	5	160	168	1388	1451	1.79328	1.87468
4	774	10	60	24	5	146	172	1302	1456	1.68217	1.88114
4	774	11	60	12	10	201	220	1115	1237	1.44057	1.59819
4	774	12	60	15	10	204	250	1351	1498	1.74548	1.9354
4	774	13	60	18	10	178	185	1360	1571	1.75711	2.02972
4	774	14	60	21	10	164	188	1411	1475	1.823	1.90568
4	774	15	60	24	10	144	151	1291	1452	1.66796	1.87597
4	774	16	60	12	15	219	246	1245	1404	1.60853	1.81395
4	774	17	60	15	15	208	223	1335	1451	1.72481	1.87468
4	774	18	60	18	15	182	226	1313	1510	1.69638	1.9509
4	774	19	60	21	15	171	174	1288	1456	1.66408	1.88114
4	774	20	60	24	15	148	210	1369	1626	1.76873	2.10078
4	774	21	80	12	0	232	258	1421	1547	1.83592	1.99871
4	774	22	80	15	0	203	217	1575	1712	2.03488	2.21189
4	774	23	80	18	0	187	208	1615	1820	2.08656	2.35142
4	774	24	80	21	0	172	217	1545	1738	1.99612	2.24548
4	774	25	80	24	0	151	214	1631	1838	2.10724	2.37468
4	774	26	80	12	5	222	230	1535	1635	1.9832	2.1124
4	774	27	80	15	5	214	231	1550	1690	2.00258	2.18346
4	774	28	80	18	5	191	259	1598	1817	2.0646	2.34755
4	774	29	80	21	5	164	177	1503	1677	1.94186	2.16667
4	774	30	80	24	5	159	182	1564	1768	2.02067	2.28424
4	774	31	80	12	10	239	238	1390	1501	1.79587	1.93928
4	774	32	80	15	10	210	235	1566	1741	2.02326	2.24935
4	774	33	80	18	10	200	225	1632	1851	2.10853	2.39147
4	774	34	80	21	10	179	208	1615	1802	2.08656	2.32817
4	774	35	80	24	10	164	198	1574	1784	2.03359	2.30491
4	774	36	80	12	15	233	248	1456	1600	1.88114	2.06718
4	774	37	80	15	15	199	207	1605	1765	2.07364	2.28036
4	774	38	80	18	15	192	212	1613	1763	2.08398	2.27778
4	774	39	80	21	15	166	179	1572	1788	2.03101	2.31008
4	774	40	80	24	15	158	183	1557	1861	2.01163	2.40439
4	774	41	100	12	0	246	265	1601	1703	2.06848	2.20026
4	774	42	100	15	0	207	221	1741	1890	2.24935	2.44186
4	774	43	100	18	0	189	207	1801	1947	2.32687	2.5155
4	774	44	100	21	0	177	191	1736	1906	2.24289	2.46253
4	774	45	100	24	0	159	211	1892	2020	2.44444	2.60982
4	774	46	100	12	5	246	262	1540	1651	1.98966	2.13307
4	774	47	100	15	5	222	240	1708	1870	2.20672	2.41602
4	774	48	100	18	5	191	220	1778	1938	2.29716	2.50388
4	774	49	100	21	5	176	188			0	0
4	774	50	100	24	5	154	195	1717	1968	2.21835	2.54264
4	774	51	100	12	10	216	214	1726	1818	2.22997	2.34884
4	774	52	100	15	10	206	218	1740	1874	2.24806	2.42119
4	774	53	100	18	10	199	219	1751	1911	2.26227	2.46899
4	774	54	100	21	10	168	189	1696	1921	2.19121	2.48191
4	774	55	100	24	10	164	202	1700	1918	2.19638	2.47804
4	774	56	100	12	15	249	249	1497	1567	1.93411	2.02455
4	774	57	100	15	15	213	221	1782	1970	2.30233	2.54522
4	774	58	100	18	15	199	228	1698	1880	2.1938	2.42894
4	774	59	100	21	15	182	228	1720	1947	2.22222	2.5155
4	774	60	100	24	15	167	227	1700	1928	2.19638	2.49096
4	774	61	60	12	-5	211	235	1137	1231	1.46899	1.59044
4	774	62	60	15	-5	188	212	1233	1300	1.59302	1.67959
4	774	63	60	12	-10	212	215	1222	1331	1.57881	1.71964
4	774	64	60	15	-10	186	195	1312	1341	1.69509	1.73256
4	774	65	60	12	-15	198	236	1514	1295	1.95607	1.67313
4	774	66	60	15	-15	190	227	1408	1476	1.81912	1.90698
4	774	67	80	12	-5	224	228	1583	1595	2.04522	2.06072
4	774	68	80	15	-5	200	225	1497	1632	1.93411	2.10853
4	774	69	80	12	-10	227	244	1594	1665	2.05943	2.15116
4	774	70	80	15	-10	193	216	1655	1748	2.13824	2.2584
4	774	71	80	12	-15	222	227	1594	1635	2.05943	2.1124
4	774	72	80	15	-15	200	202	1608	1704	2.07752	2.20155
4	774	73	100	12	-5	234	249	1734	1832	2.24031	2.36693
4	774	74	100	15	-5	208	204	1775	1881	2.29328	2.43023
4	774	75	100	12	-10	232	248	1715	1808	2.21576	2.33592
4	774	76	100	15	-10	201	202	1868	1922	2.41344	2.4832
4	774	77	100	12	-15	226	258	1798	1895	2.323	2.44832
4	774	78	100	15	-15					0	0
5	745	1	60	12	0	231	221	1262	1310	1.69396	1.75839
5	745	2	60	15	0	202	201	1220	1328	1.63758	1.78255
5	745	3	60	18	0	173	192	1358	1396	1.82282	1.87383
5	745	4	60	21	0	162	206	1630	1401	2.18792	1.88054
5	745	5	60	24	0	145	206	1782	1656	2.39195	2.22282
5	745	6	60	12	5	249	252	1325	1396	1.77852	1.87383
5	745	7	60	15	5	195	228	1250	1357	1.67785	1.82148
5	745	8	60	18	5	181	182	1756	1520	2.35705	2.04027
5	745	9	60	21	5	166	225	1738	1483	2.33289	1.9906
5	745	10	60	24	5	172	177	2013	1546	2.70201	2.07517
5	745	11	60	12	10	242	251	1297	1320	1.74094	1.77181
5	745	12	60	15	10	206	213	1426	1428	1.91409	1.91678
5	745	13	60	18	10	179	177	1300	1404	1.74497	1.88456
5	745	14	60	21	10	166	183	1473	1418	1.97718	1.90336
5	745	15	60	24	10	159	204	1670	1461	2.24161	1.96107
5	745	16	60	12	15	242	238	1326	1425	1.77987	1.91275
5	745	17	60	15	15	199	228	1298	1398	1.74228	1.87651
5	745	18	60	18	15	191	239	1338	1457	1.79597	1.9557
5	745	19	60	21	15	163	234	1382	1507	1.85503	2.02282
5	745	20	60	24	15	154	205	1620	1327	2.1745	1.78121
5	745	21	80	12	0	245	252	1527	1532	2.04966	2.05638
5	745	22	80	15	0	211	217	1581	1650	2.12215	2.21477
5	745	23	80	18	0	192	184	1690	1662	2.26846	2.23087
5	745	24	80	21	0	179	238	1976	1620	2.65235	2.1745
5	745	25	80	24	0	155	156	1554	1634	2.08591	2.19329
5	745	26	80	12	5	248	273	1515	1564	2.03356	2.09933
5	745	27	80	15	5	217	250	1538	1618	2.06443	2.17181
5	745	28	80	18	5	195	273	1892	1698	2.5396	2.27919
5	745	29	80	21	5	180	239	2195	1712	2.94631	2.29799
5	745	30	80	24	5	161	204	2360	1735	3.16779	2.32886
5	745	31	80	12	10	239	258	1594	1550	2.1396	2.08054
5	745	32	80	15	10	219	212	1582	1570	2.12349	2.10738
5	745	33	80	18	10	197	244	1760	1738	2.36242	2.33289
5	745	34	80	21	10	176	199	1870	1710	2.51007	2.2953
5	745	35	80	24	10	159	201	1923	1666	2.58121	2.23624
5	745	36	80	12	15	235	253	1557	1636	2.08993	2.19597
5	745	37	80	15	15	217	235	1592	1625	2.13691	2.18121
5	745	38	80	18	15	201	217	1603	1670	2.15168	2.24161
5	745	39	80	21	15	171	196	1482	1625	1.98926	2.18121
5	745	40	80	24	15	167	230	1771	1655	2.37718	2.22148
5	745	41	100	12	0	250	249	1707	1732	2.29128	2.32483
5	745	42	100	15	0	223	224	1864	1804	2.50201	2.42148
5	745	43	100	18	0	198	200	1890	1818	2.53691	2.44027
5	745	44	100	21	0	182	220	2105	1845	2.8255	2.47651
5	745	45	100	24	0	159	179	2090	1908	2.80537	2.56107
5	745	46	100	12	5	253	248	1643	1640	2.20537	2.20134
5	745	47	100	15	5	221	246	1752	1752	2.35168	2.35168
5	745	48	100	18	5	194	244	1704	1858	2.28725	2.49396
5	745	49	100	21	5	179	214	1690	1796	2.26846	2.41074
5	745	50	100	24	5	166	227	2197	1834	2.94899	2.46174
5	745	51	100	12	10	246	261	1680	1740	2.25503	2.33557
5	745	52	100	15	10	249	281	1741	1804	2.33691	2.42148
5	745	53	100	18	10	202	214	1726	1578	2.31678	2.11812
5	745	54	100	21	10	196	191	1706	1798	2.28993	2.41342
5	745	55	100	24	10	167	188	2038	1788	2.73557	2.4
5	745	56	100	12	15	255	291	1708	1505	2.29262	2.02013
5	745	57	100	15	15	226	272	1720	1812	2.30872	2.43221
5	745	58	100	18	15	207	249	1770	1824	2.37584	2.44832
5	745	59	100	21	15	192	193	1618	1771	2.17181	2.37718
5	745	60	100	24	15	171	188	1862	1776	2.49933	2.38389
5	745	61	60	12	-5	221	221	1312	1284	1.76107	1.72349
5	745	62	60	15	-5	192	215	1388	1398	1.86309	1.87651
5	745	63	60	12	-10	229	231	1344	1298	1.80403	1.74228
5	745	64	60	15	-10	191	196	1642	1514	2.20403	2.03221
5	745	65	60	12	-15	227	221	1523	1413	2.0443	1.89664
5	745	66	60	15	-15	198	202	1778	1561	2.38658	2.0953
5	745	67	80	12	-5	244	253	1456	1540	1.95436	2.06711
5	745	68	80	15	-5	211	218	1680	1601	2.25503	2.14899
5	745	69	80	12	-10	241	253	1555	1575	2.08725	2.11409
5	745	70	80	15	-10	208	245	1726	1698	2.31678	2.27919
5	745	71	80	12	-15	236	249	1676	1616	2.24966	2.16913
5	745	72	80	15	-15	217	221	1956	1652	2.6255	2.21745
5	745	73	100	12	-5	237	236	1790	1808	2.40268	2.42685
5	745	74	100	15	-5	244	242	1697	1732	2.27785	2.32483
5	745	75	100	12	-10	246	244	1737	1760	2.33154	2.36242
5	745	76	100	15	-10	218	215	2072	1850	2.78121	2.48322
5	745	77	100	12	-15	243	244	1771	1746	2.37718	2.34362
5	745	78	100	15	-15	216	215	2004	1898	2.68993	2.54765
6	902	1	60	12	0	217	202	1546	1746	1.71397	1.9357
6	902	2	60	15	0	204	186	1560	1783	1.72949	1.97672
6	902	3	60	18	0	182	168	1710	1877	1.89579	2.08093
6	902	4	60	21	0	157	155	1946	1940	2.15743	2.15078
6	902	5	60	24	0	146	131	1852	1920	2.05322	2.1286
6	902	6	60	12	5	254	228	1531	1702	1.69734	1.88692
6	902	7	60	15	5	203	182	1613	1906	1.78825	2.11308
6	902	8	60	18	5	192	178	1670	1900	1.85144	2.10643
6	902	9	60	21	5	178	159	1580	1825	1.75166	2.02328
6	902	10	60	24	5	151	136	1790	1950	1.98448	2.16186
6	902	11	60	12	10	242	229	1537	1757	1.70399	1.94789
6	902	12	60	15	10	226	197	1614	1880	1.78936	2.08426
6	902	13	60	18	10	190	178	1562	1880	1.73171	2.08426
6	902	14	60	21	10	181	161	1604	1912	1.77827	2.11973
6	902	15	60	24	10	169	150	1750	1960	1.94013	2.17295
6	902	16	60	12	15	249	221	1568	1805	1.73836	2.00111
6	902	17	60	15	15	213	198	1640	1882	1.81818	2.08647
6	902	18	60	18	15	202	180	1630	1890	1.8071	2.09534
6	902	19	60	21	15	179	162	1673	1971	1.85477	2.18514
6	902	20	60	24	15	161	146	1744	1983	1.93348	2.19845
6	902	21	80	12	0	257	227	1680	1906	1.86253	2.11308
6	902	22	80	15	0	234	204	1897	2065	2.1031	2.28936
6	902	23	80	18	0	197	179	1880	2173	2.08426	2.40909
6	902	24	80	21	0	201	162	1894	2222	2.09978	2.46341
6	902	25	80	24	0	166	144	2137	2208	2.36918	2.44789
6	902	26	80	12	5	242	220	1780	2013	1.97339	2.23171
6	902	27	80	15	5	231	207	1851	2071	2.05211	2.29601
6	902	28	80	18	5	218	185	1876	2143	2.07982	2.37583
6	902	29	80	21	5	193	166	1828	2174	2.02661	2.4102
6	902	30	80	24	5	176	152	2120	2216	2.35033	2.45676
6	902	31	80	12	10	251	239	1740	2005	1.92905	2.22284
6	902	32	80	15	10	245	205	1852	2092	2.05322	2.31929
6	902	33	80	18	10	197	178	1856	2168	2.05765	2.40355
6	902	34	80	21	10	192	173	1804	2196	2	2.43459
6	902	35	80	24	10	177	152	1936	2290	2.14634	2.5388
6	902	36	80	12	15	248	234	1703	2060	1.88803	2.28381
6	902	37	80	15	15	227	216	1744	2096	1.93348	2.32373
6	902	38	80	18	15	214	189	1848	2177	2.04878	2.41353
6	902	39	80	21	15	180	175	1806	2133	2.00222	2.36475
6	902	40	80	24	15	184	152	1848	2213	2.04878	2.45344
6	902	41	100	12	0	258	240	1860	2160	2.06208	2.39468
6	902	42	100	15	0	242	215	1986	2223	2.20177	2.46452
6	902	43	100	18	0	225	190	1972	2316	2.18625	2.56763
6	902	44	100	21	0	205	172	1993	2293	2.20953	2.54213
6	902	45	100	24	0	169	152	2417	2400	2.6796	2.66075
6	902	46	100	12	5	259	236	1900	2332	2.10643	2.58537
6	902	47	100	15	5	228	213	1940	2273	2.15078	2.51996
6	902	48	100	18	5	215	190	2028	2436	2.24834	2.70067
6	902	49	100	21	5	210	171	2022	2422	2.24169	2.68514
6	902	50	100	24	5	186	154	2160	2388	2.39468	2.64745
6	902	51	100	12	10	274	246	1831	2154	2.02993	2.38803
6	902	52	100	15	10	246	207	1908	2274	2.1153	2.52106
6	902	53	100	18	10	219	196	1930	2301	2.13969	2.551
6	902	54	100	21	10	206	173	2035	2440	2.2561	2.7051
6	902	55	100	24	10	193	156	2020	2360	2.23947	2.61641
6	902	56	100	12	15	272	245	1831	2120	2.02993	2.35033
6	902	57	100	15	15	239	212	1890	2246	2.09534	2.49002
6	902	58	100	18	15	222	191	1973	2353	2.18736	2.60865
6	902	59	100	21	15	218	173	2010	2408	2.22838	2.66962
6	902	60	100	24	15	189	155	2051	2444	2.27384	2.70953
6	902	61	60	12	-5	237	225	1460	1686	1.61863	1.86918
6	902	62	60	15	-5	202	187	1486	1773	1.64745	1.96563
6	902	63	60	12	-10	222	208	1520	1766	1.68514	1.95787
6	902	64	60	15	-10	209	184	1510	1805	1.67406	2.00111
6	902	65	60	12	-15	228	193	1608	1800	1.78271	1.99557
6	902	66	60	15	-15	206	194	1552	1820	1.72062	2.01774
6	902	67	80	12	-5	239	219	1670	2040	1.85144	2.26164
6	902	68	80	15	-5	210	198	1825	2135	2.02328	2.36696
6	902	69	80	12	-10	246	230	1720	1952	1.90687	2.16408
6	902	70	80	15	-10	218	202	1816	2080	2.0133	2.30599
6	902	71	80	12	-15	234	222	1822	2038	2.01996	2.25942
6	902	72	80	15	-15	222	199	1928	2068	2.13747	2.29268
6	902	73	100	12	-5	261	235	1895	2200	2.10089	2.43902
6	902	74	100	15	-5	240	205	1920	2273	2.1286	2.51996
6	902	75	100	12	-10	279	248	1780	2050	1.97339	2.27273
6	902	76	100	15	-10	252	215	1930	2160	2.13969	2.39468
6	902	77	100	12	-15	240	225	1805	2015	2.00111	2.23392
6	902	78	100	15	-15	255	216	2000	2126	2.21729	2.35698
7	902	1	60	12	0	403	229	1413	1416	1.56652	1.56984
7	902	2	60	15	0	322	194	1748	1580	1.93792	1.75166
7	902	3	60	18	0	244	167	1643	1366	1.82151	1.51441
7	902	4	60	21	0	240	160	1644	1472	1.82262	1.63193
7	902	5	60	24	0	268	144	1632	1404	1.80931	1.55654
7	902	6	60	12	5	364	225	1630	1396	1.8071	1.54767
7	902	7	60	15	5	355	191	1748	1497	1.93792	1.65965
7	902	8	60	18	5	190	178	1717	1550	1.90355	1.7184
7	902	9	60	21	5	225	161	1614	1436	1.78936	1.59202
7	902	10	60	24	5	229	139	1727	1436	1.91463	1.59202
7	902	11	60	12	10	272	231	1642	1485	1.8204	1.64634
7	902	12	60	15	10	258	198	1666	1384	1.84701	1.53437
7	902	13	60	18	10	289	178	1665	1482	1.8459	1.64302
7	902	14	60	21	10	241	162	1608	1376	1.78271	1.5255
7	902	15	60	24	10	271	136	1678	1445	1.86031	1.602
7	902	16	60	12	15	310	235	1620	1410	1.79601	1.56319
7	902	17	60	15	15	295	205	1697	1422	1.88137	1.5765
7	902	18	60	18	15	284	176	1654	1428	1.8337	1.58315
7	902	19	60	21	15	288	159	1627	1465	1.80377	1.62417
7	902	20	60	24	15	219	150	1581	1396	1.75277	1.54767
7	902	21	80	12	0	262	236	1837	1630	2.03659	1.8071
7	902	22	80	15	0	317	204	1964	1617	2.17738	1.79268
7	902	23	80	18	0	294	184	1885	1605	2.0898	1.77938
7	902	24	80	21	0	209	170	1822	1542	2.01996	1.70953
7	902	25	80	24	0	314	152	1903	1632	2.10976	1.80931
7	902	26	80	12	5	303	238	1846	1516	2.04656	1.68071
7	902	27	80	15	5	277	214	1914	1712	2.12195	1.898
7	902	28	80	18	5	258	186	1940	1690	2.15078	1.87361
7	902	29	80	21	5	291	171	1835	1563	2.03437	1.73282
7	902	30	80	24	5	262	162	1845	1630	2.04545	1.8071
7	902	31	80	12	10	372	243	1882	1588	2.08647	1.76053
7	902	32	80	15	10	368	219	1457	1620	1.6153	1.79601
7	902	33	80	18	10	274	189	1922	1563	2.13082	1.73282
7	902	34	80	21	10	266	177	1812	1616	2.00887	1.79157
7	902	35	80	24	10	279	161	1845	1667	2.04545	1.84812
7	902	36	80	12	15	315	237	1826	1600	2.02439	1.77384
7	902	37	80	15	15	314	213	1907	1584	2.11419	1.7561
7	902	38	80	18	15	312	187	1893	1623	2.09867	1.79933
7	902	39	80	21	15	250	185	1856	1653	2.05765	1.83259
7	902	40	80	24	15	310	171	1851	1605	2.05211	1.77938
7	902	41	100	12	0	400	245	2063	1666	2.28714	1.84701
7	902	42	100	15	0	306	227	2143	1936	2.37583	2.14634
7	902	43	100	18	0	262	212	2140	1865	2.37251	2.06763
7	902	44	100	21	0	319	181	2097	1794	2.32483	1.98891
7	902	45	100	24	0	252	170	2096	1903	2.32373	2.10976
7	902	46	100	12	5	315	251	2005	1770	2.22284	1.96231
7	902	47	100	15	5	317	226	2050	1700	2.27273	1.8847
7	902	48	100	18	5	288	199	2090	1860	2.31707	2.06208
7	902	49	100	21	5	304	180	2094	1828	2.32151	2.02661
7	902	50	100	24	5	268	165	2043	1807	2.26497	2.00333
7	902	51	100	12	10	338	254	2008	1703	2.22616	1.88803
7	902	52	100	15	10	318	226	2011	1685	2.22949	1.86807
7	902	53	100	18	10	302	201	2023	1693	2.24279	1.87694
7	902	54	100	21	10	222	185	1965	1793	2.17849	1.9878
7	902	55	100	24	10	259	174	2001	1808	2.2184	2.00443
7	902	56	100	12	15	339	258	1970	1730	2.18404	1.91796
7	902	57	100	15	15	274	234	1958	1746	2.17073	1.9357
7	902	58	100	18	15	279	208	2007	1776	2.22506	1.96896
7	902	59	100	21	15	251	191	1996	1702	2.21286	1.88692
7	902	60	100	24	15	239	159	1992	1722	2.20843	1.90909
7	902	61	60	12	-5	242	213	1642	1432	1.8204	1.58758
7	902	62	60	15	-5	265	184	1698	1422	1.88248	1.5765
7	902	63	60	12	-10	341	219	1646	1383	1.82483	1.53326
7	902	64	60	15	-10	243	188	1670	1363	1.85144	1.51109
7	902	65	60	12	-15	279	216	1671	1397	1.85255	1.54878
7	902	66	60	15	-15	261	193	1722	1488	1.90909	1.64967
7	902	67	80	12	-5	438	238	1851	1593	2.05211	1.76608
7	902	68	80	15	-5	285	225	1878	1685	2.08204	1.86807
7	902	69	80	12	-10	257	232	1903	1713	2.10976	1.89911
7	902	70	80	15	-10	312	213	1886	1700	2.09091	1.8847
7	902	71	80	12	-15	374	230	1895	1636	2.10089	1.81375
7	902	72	80	15	-15	276	215	1991	1750	2.20732	1.94013
7	902	73	100	12	-5	351	244	2016	1770	2.23503	1.96231
7	902	74	100	15	-5	316	215	2061	1777	2.28492	1.97007
7	902	75	100	12	-10	306	249	1822	1800	2.01996	1.99557
7	902	76	100	15	-10	328	221	2104	1868	2.33259	2.07095
7	902	77	100	12	-15	300	254	2056	1911	2.27938	2.11863
7	902	78	100	15	-15	309	218	2117	1837	2.34701	2.03659
8	824	1	60	12	0	231	209	1170	1260	1.4199	1.52913
8	824	2	60	15	0	196	191	1255	1325	1.52306	1.60801
8	824	3	60	18	0	172	161	1350	1510	1.63835	1.83252
8	824	4	60	21	0	159	158	1310	1440	1.58981	1.74757
8	824	5	60	24	0	140	137	1324	1500	1.6068	1.82039
8	824	6	60	12	5	214	205	1175	1250	1.42597	1.51699
8	824	7	60	15	5	191	186	1144	1291	1.38835	1.56675
8	824	8	60	18	5	184	169	1375	1490	1.66869	1.80825
8	824	9	60	21	5	159	156	1292	1516	1.56796	1.83981
8	824	10	60	24	5	139	131	1170	1460	1.4199	1.77184
8	824	11	60	12	10	228	207	1260	1260	1.52913	1.52913
8	824	12	60	15	10	206	195	1260	1345	1.52913	1.63228
8	824	13	60	18	10	182	172	1285	1415	1.55947	1.71723
8	824	14	60	21	10	169	154	1315	1490	1.59587	1.80825
8	824	15	60	24	10	148	141	1364	1520	1.65534	1.84466
8	824	16	60	12	15	249	219	1195	1260	1.45024	1.52913
8	824	17	60	15	15	209	194	1240	1335	1.50485	1.62015
8	824	18	60	18	15	189	178	1330	1450	1.61408	1.75971
8	824	19	60	21	15	159	151	1285	1507	1.55947	1.82888
8	824	20	60	24	15	156	138	1210	1440	1.46845	1.74757
8	824	21	80	12	0	245	218	1320	1405	1.60194	1.7051
8	824	22	80	15	0	204	190	1416	1600	1.71845	1.94175
8	824	23	80	18	0	191	170	1585	1750	1.92354	2.12379
8	824	24	80	21	0	166	155	1468	1684	1.78155	2.04369
8	824	25	80	24	0	161	142	1470	1703	1.78398	2.06675
8	824	26	80	12	5	245	231	1345	1430	1.63228	1.73544
8	824	27	80	15	5	218	190	1470	1550	1.78398	1.88107
8	824	28	80	18	5	190	172	1425	1610	1.72937	1.95388
8	824	29	80	21	5	172	159	1530	1715	1.8568	2.08131
8	824	30	80	24	5	141	142	1468	1744	1.78155	2.1165
8	824	31	80	12	10	236	221	1360	1445	1.65049	1.75364
8	824	32	80	15	10	220	202	1440	1555	1.74757	1.88714
8	824	33	80	18	10	195	183	1466	1633	1.77913	1.9818
8	824	34	80	21	10	178	162	1520	1710	1.84466	2.07524
8	824	35	80	24	10	160	131	1556	1716	1.88835	2.08252
8	824	36	80	12	15	244	222	1430	1425	1.73544	1.72937
8	824	37	80	15	15	210	193	1452	1588	1.76214	1.92718
8	824	38	80	18	15	199	181	1485	1690	1.80218	2.05097
8	824	39	80	21	15	162	160	1455	1655	1.76578	2.0085
8	824	40	80	24	15	140	137	1452	1700	1.76214	2.06311
8	824	41	100	12	0	250	222	1490	1640	1.80825	1.99029
8	824	42	100	15	0	267	191	1300	1695	1.57767	2.05704
8	824	43	100	18	0	205	180	1674	1840	2.03155	2.23301
8	824	44	100	21	0	184	169	1675	1885	2.03277	2.28762
8	824	45	100	24	0	152	143	1728	1922	2.09709	2.33252
8	824	46	100	12	5	245	242	1473	1620	1.78762	1.96602
8	824	47	100	15	5	219	299	1635	1735	1.98422	2.10558
8	824	48	100	18	5	201	176	1645	1860	1.99636	2.25728
8	824	49	100	21	5	180	166	1670	1840	2.0267	2.23301
8	824	50	100	24	5	157	141	1576	1880	1.91262	2.28155
8	824	51	100	12	10	251	230	1515	1615	1.83859	1.95995
8	824	52	100	15	10	221	199	1535	1690	1.86286	2.05097
8	824	53	100	18	10	198	186	1652	1808	2.00485	2.19417
8	824	54	100	21	10	162	155	1575	1835	1.91141	2.22694
8	824	55	100	24	10	156	143	1572	1892	1.90777	2.29612
8	824	56	100	12	15	236	242	1485	1560	1.80218	1.8932
8	824	57	100	15	15	229	208	1520	1670	1.84466	2.0267
8	824	58	100	18	15	205	178	1610	1760	1.95388	2.13592
8	824	59	100	21	15	172	162	1564	1776	1.89806	2.15534
8	824	60	100	24	15	159	142	1616	1820	1.96117	2.20874
8	824	61	60	12	-5	222	202	1183	1360	1.43568	1.65049
8	824	62	60	15	-5	199	173	1266	1400	1.53641	1.69903
8	824	63	60	12	-10	224	207	1188	1260	1.44175	1.52913
8	824	64	60	15	-10	189	174	1283	1493	1.55704	1.81189
8	824	65	60	12	-15	209	201	1390	1480	1.68689	1.79612
8	824	66	60	15	-15	186	185	1275	1505	1.54733	1.82646
8	824	67	80	12	-5	232	208	1326	1450	1.60922	1.75971
8	824	68	80	15	-5	209	186	1405	1608	1.7051	1.95146
8	824	69	80	12	-10	229	212	1320	1463	1.60194	1.77549
8	824	70	80	15	-10	195	188	1413	1603	1.71481	1.94539
8	824	71	80	12	-15	219	218	1296	1488	1.57282	1.80583
8	824	72	80	15	-15	189	192	1428	1717	1.73301	2.08374
8	824	73	100	12	-5	249	224	1426	1646	1.73058	1.99757
8	824	74	100	15	-5	212	190	1600	1780	1.94175	2.16019
8	824	75	100	12	-10	232	218	1504	1684	1.82524	2.04369
8	824	76	100	15	-10	213	201	1600	1840	1.94175	2.23301
8	824	77	100	12	-15	220	207	1491	1700	1.80947	2.06311
8	824	78	100	15	-15	194	194	1528	1814	1.85437	2.20146
9	735	1	60	12	0	275	216	1273	1310	1.73197	1.78231
9	735	2	60	15	0	272	204	1352	1355	1.83946	1.84354
9	735	3	60	18	0	280	182	1633	1366	2.22177	1.8585
9	735	4	60	21	0	251	165	1567	1410	2.13197	1.91837
9	735	5	60	24	0	213	153	1816	1504	2.47075	2.04626
9	735	6	60	12	5	288	220	1312	1275	1.78503	1.73469
9	735	7	60	15	5	271	200	1287	1325	1.75102	1.80272
9	735	8	60	18	5	258	175	1433	1320	1.94966	1.79592
9	735	9	60	21	5	212	163	1420	1380	1.93197	1.87755
9	735	10	60	24	5	222	153	1718	1560	2.33741	2.12245
9	735	11	60	12	10	281	222	1290	1380	1.7551	1.87755
9	735	12	60	15	10	278	214	1010	1290	1.37415	1.7551
9	735	13	60	18	10	279	177	1386	1384	1.88571	1.88299
9	735	14	60	21	10	248	166	1236	1448	1.68163	1.97007
9	735	15	60	24	10	293	147	1380	1472	1.87755	2.00272
9	735	16	60	12	15	295	226	1347	1405	1.83265	1.91156
9	735	17	60	15	15	338	200	1188	1415	1.61633	1.92517
9	735	18	60	18	15	256	184	1400	1440	1.90476	1.95918
9	735	19	60	21	15	269	170	1496	1464	2.03537	1.99184
9	735	20	60	24	15	240	161	1408	1495	1.91565	2.03401
9	735	21	80	12	0	316	228	1442	1490	1.9619	2.02721
9	735	22	80	15	0	268	204	1477	1510	2.00952	2.05442
9	735	23	80	18	0	250	186	1562	1632	2.12517	2.22041
9	735	24	80	21	0	271	168	1722	1600	2.34286	2.17687
9	735	25	80	24	0	234	153	1874	1636	2.54966	2.22585
9	735	26	80	12	5	305	231	1487	1510	2.02313	2.05442
9	735	27	80	15	5	200	207	1496	1520	2.03537	2.06803
9	735	28	80	18	5	296	190	1567	1625	2.13197	2.21088
9	735	29	80	21	5	210	181	1567	1675	2.13197	2.27891
9	735	30	80	24	5	236	164	1707	1635	2.32245	2.22449
9	735	31	80	12	10	331	234	1482	1500	2.01633	2.04082
9	735	32	80	15	10	281	209	1592	1600	2.16599	2.17687
9	735	33	80	18	10	247	191	1584	1668	2.1551	2.26939
9	735	34	80	21	10	306	177	1607	1624	2.18639	2.20952
9	735	35	80	24	10	291	165	1662	1690	2.26122	2.29932
9	735	36	80	12	15	293	246	1476	1470	2.00816	2
9	735	37	80	15	15	268	224	1602	1648	2.17959	2.24218
9	735	38	80	18	15	270	194	1633	1695	2.22177	2.30612
9	735	39	80	21	15	223	185	1612	1692	2.1932	2.30204
9	735	40	80	24	15	272	172	1647	1710	2.24082	2.32653
9	735	41	100	12	0	354	240	1645	1076	2.2381	1.46395
9	735	42	100	15	0	286	216	1698	1760	2.3102	2.39456
9	735	43	100	18	0	351	193	1770	1772	2.40816	2.41088
9	735	44	100	21	0	229	178	1752	1840	2.38367	2.5034
9	735	45	100	24	0	247	171	1806	1823	2.45714	2.48027
9	735	46	100	12	5	321	235	1575	1645	2.14286	2.2381
9	735	47	100	15	5	286	211	1662	1652	2.26122	2.24762
9	735	48	100	18	5	251	193	1724	1752	2.34558	2.38367
9	735	49	100	21	5	299	180	1850	1865	2.51701	2.53741
9	735	50	100	24	5	288	171	1856	1875	2.52517	2.55102
9	735	51	100	12	10	292	230	1627	1575	2.21361	2.14286
9	735	52	100	15	10	248	238	1704	1792	2.31837	2.4381
9	735	53	100	18	10	249	197	1822	1840	2.47891	2.5034
9	735	54	100	21	10	252	185	1812	1800	2.46531	2.44898
9	735	55	100	24	10	298	175	1832	1896	2.49252	2.57959
9	735	56	100	12	15	299	242	1626	1552	2.21224	2.11156
9	735	57	100	15	15	258	250	1756	1815	2.38912	2.46939
9	735	58	100	18	15	241	203	1744	1845	2.37279	2.5102
9	735	59	100	21	15	240	185	1820	1880	2.47619	2.55782
9	735	60	100	24	15	245	186	1826	1884	2.48435	2.56327
9	735	61	60	12	-5	368	220	917	1140	1.24762	1.55102
9	735	62	60	15	-5	229	194	1345	1300	1.82993	1.76871
9	735	63	60	12	-10	296	226	1302	1270	1.77143	1.72789
9	735	64	60	15	-10	276	208	1282	1415	1.74422	1.92517
9	735	65	60	12	-15	305	222	1325	1275	1.80272	1.73469
9	735	66	60	15	-15	355	202	1557	1305	2.11837	1.77551
9	735	67	80	12	-5	301	234	1422	1415	1.93469	1.92517
9	735	68	80	15	-5	318	209	1505	1490	2.04762	2.02721
9	735	69	80	12	-10	295	222	1466	1475	1.99456	2.0068
9	735	70	80	15	-10	302	199	1466	1400	1.99456	1.90476
9	735	71	80	12	-15	290	229	1450	1400	1.97279	1.90476
9	735	72	80	15	-15	331	211	1235	1485	1.68027	2.02041
9	735	73	100	12	-5	268	249	1555	1540	2.11565	2.09524
9	735	74	100	15	-5	278	222	1605	1564	2.18367	2.12789
9	735	75	100	12	-10	271	235	1624	1620	2.20952	2.20408
9	735	76	100	15	-10	297	212	1640	1635	2.23129	2.22449
9	735	77	100	12	-15	276	224	1490	1520	2.02721	2.06803
9	735	78	100	15	-15	260	221	1755	1584	2.38776	2.1551
10	755	1	60	12	0	211	205	1112	1294	1.47285	1.71391
10	755	2	60	15	0	201	185	1177	1362	1.55894	1.80397
10	755	3	60	18	0	186	170	1190	1378	1.57616	1.82517
10	755	4	60	21	0	167	155	1216	1346	1.6106	1.78278
10	755	5	60	24	0	155	139	1286	1426	1.70331	1.88874
10	755	6	60	12	5	216	219	1106	1278	1.4649	1.69272
10	755	7	60	15	5	200	188	1154	1274	1.52848	1.68742
10	755	8	60	18	5	183	179	1134	1336	1.50199	1.76954
10	755	9	60	21	5	136	124	1508	1687	1.99735	2.23444
10	755	10	60	24	5	152	142	1252	1478	1.65828	1.95762
10	755	11	60	12	10	218	211	1142	1290	1.51258	1.70861
10	755	12	60	15	10	198	192	1174	1326	1.55497	1.75629
10	755	13	60	18	10	196	177	1198	1350	1.58675	1.78808
10	755	14	60	21	10	163	162	1150	1318	1.52318	1.7457
10	755	15	60	24	10	148	143	1204	1432	1.5947	1.89669
10	755	16	60	12	15	220	217	1142	1292	1.51258	1.71126
10	755	17	60	15	15	206	198	1174	1314	1.55497	1.7404
10	755	18	60	18	15	197	185	1174	1314	1.55497	1.7404
10	755	19	60	21	15	171	157	1134	1288	1.50199	1.70596
10	755	20	60	24	15	176	149	1292	1378	1.71126	1.82517
10	755	21	80	12	0	227	225	1264	1460	1.67417	1.93377
10	755	22	80	15	0	210	202	1315	1538	1.74172	2.03709
10	755	23	80	18	0	198	184	1365	1571	1.80795	2.08079
10	755	24	80	21	0	186	167	1398	1571	1.85166	2.08079
10	755	25	80	24	0	164	154	1570	1746	2.07947	2.31258
10	755	26	80	12	5	229	226	1272	1476	1.68477	1.95497
10	755	27	80	15	5	208	205	1356	1533	1.79603	2.03046
10	755	28	80	18	5	211	181	1382	1594	1.83046	2.11126
10	755	29	80	21	5	192	170	1420	1553	1.88079	2.05695
10	755	30	80	24	5	170	165	1582	1728	2.09536	2.28874
10	755	31	80	12	10	230	235	1277	1482	1.69139	1.96291
10	755	32	80	15	10	223	206	1308	1532	1.73245	2.02914
10	755	33	80	18	10	194	185	1354	1582	1.79338	2.09536
10	755	34	80	21	10	176	173	1354	1607	1.79338	2.12848
10	755	35	80	24	10	175	151	1465	1632	1.9404	2.16159
10	755	36	80	12	15	235	235	1257	1450	1.6649	1.92053
10	755	37	80	15	15	224	211	1306	1486	1.7298	1.96821
10	755	38	80	18	15	212	190	1346	1545	1.78278	2.04636
10	755	39	80	21	15	182	173	1324	1554	1.75364	2.05828
10	755	40	80	24	15	184	152	1452	1600	1.92318	2.11921
10	755	41	100	12	0	234	234	1410	1620	1.86755	2.1457
10	755	42	100	15	0	231	203	1448	1674	1.91788	2.21722
10	755	43	100	18	0	207	199	1500	1748	1.98675	2.31523
10	755	44	100	21	0	205	172	1531	1800	2.02781	2.38411
10	755	45	100	24	0	192	163	1708	1870	2.26225	2.47682
10	755	46	100	12	5	240	232	1367	1620	1.8106	2.1457
10	755	47	100	15	5	226	211	1474	1698	1.95232	2.24901
10	755	48	100	18	5	220	192	1473	1736	1.95099	2.29934
10	755	49	100	21	5	181	175	1480	1725	1.96026	2.28477
10	755	50	100	24	5	180	154	1735	1825	2.29801	2.41722
10	755	51	100	12	10	254	245	1418	1640	1.87815	2.17219
10	755	52	100	15	10	221	219	1428	1638	1.89139	2.16954
10	755	53	100	18	10	206	195	1522	1742	2.01589	2.30728
10	755	54	100	21	10	195	173	1462	1732	1.93642	2.29404
10	755	55	100	24	10	173	170	1632	1766	2.16159	2.33907
10	755	56	100	12	15	251	241	1315	1587	1.74172	2.10199
10	755	57	100	15	15	226	214	1427	1670	1.89007	2.21192
10	755	58	100	18	15	209	194	1434	1690	1.89934	2.23841
10	755	59	100	21	15	182	166	1412	1692	1.8702	2.24106
10	755	60	100	24	15	202	172	1555	1792	2.0596	2.37351
10	755	61	60	12	-5	204	197	1148	1365	1.52053	1.80795
10	755	62	60	15	-5	195	181	1223	1388	1.61987	1.83841
10	755	63	60	12	-10	211	206	1178	1410	1.56026	1.86755
10	755	64	60	15	-10	184	186	1212		1.6053	0
10	755	65	60	12	-15	206	193	1228	1498	1.62649	1.98411
10	755	66	60	15	-15	188	198	1236	1446	1.63709	1.91523
10	755	67	80	12	-5	223	215	1283	1510	1.69934	2
10	755	68	80	15	-5	213	190	1332	1646	1.76424	2.18013
10	755	69	80	12	-10	220	206	1346	1586	1.78278	2.10066
10	755	70	80	15	-10	215	188	1416	1646	1.8755	2.18013
10	755	71	80	12	-15	233	212	1374	1586	1.81987	2.10066
10	755	72	80	15	-15	225	192	1454	1696	1.92583	2.24636
10	755	73	100	12	-5	243	235	1410	1648	1.86755	2.18278
10	755	74	100	15	-5	220	205	1501	1788	1.98808	2.36821
10	755	75	100	12	-10	239	228	1458	1670	1.93113	2.21192
10	755	76	100	15	-10	222	206	1495	1735	1.98013	2.29801
10	755	77	100	12	-15	232	218	1503	1790	1.99073	2.37086
10	755	78	100	15	-15	227	214	1506	1760	1.9947	2.33113
